# Supplementary material for: Altered Chromatin Occupancy of Master Regulators Underlies Evolutionary Divergence in the Transcriptional Landscape of Erythroid Differentiation
Source: PLoS Genet. 2014 Dec 18;10(12):e1004890. doi: 10.1371/journal.pgen.1004890 (PMC4270484; doi:10.1371/journal.pgen.1004890)
Supplement: S1 Dataset — Mouse proerythroblast TAL1 motif discovery results. Raw motif results. Abbreviations used: none. (ZIP) [file pgen.1004890.s022.zip]

Archive with 3 entries (2 files):
- Dataset S1 mouse_TAL1.tar
- __MACOSX/
- __MACOSX/._Dataset S1 mouse_TAL1.tar
